# Supplementary material for: Enhancing Solanum lycopersicum Resilience: Bacterial Cellulose Alleviates Low Irrigation Stress and Boosts Nutrient Uptake
Source: Plants (Basel). 2024 Aug 4;13(15):2158. doi: 10.3390/plants13152158 (PMC11313925; doi:10.3390/plants13152158)
Supplement: Supplementary file 1 [file plants-13-02158-s001.zip]

Archive with 11 entries (11 files):
- FigureS1.tif
- FigureS2.tif
- FigureS3.tif
- FigureS4.tif
- FigureS5.tif
- FigureS6A.tif
- FigureS6B.tif
- FigureS6C.tif
- TableS1.tif
- TableS2.tif
- TableS3.tif
